# Supplementary material for: Efficacy and Safety of [177Lu]Lu-DOTA-TATE in Adults with Inoperable or Metastatic Somatostatin Receptor-Positive Pheochromocytomas/Paragangliomas, Bronchial and Unknown Origin Neuroendocrine Tumors, and Medullary Thyroid Carcinoma: A Systematic Literature Review
Source: Biomedicines. 2023 Mar 27;11(4):1024. doi: 10.3390/biomedicines11041024 (PMC10135775; doi:10.3390/biomedicines11041024)
Supplement: Supplementary file 1 [file biomedicines-11-01024-s001.zip]

Archive with 1 entries (1 files):
- biomedicines-2271409-supplementary.pdf
